# Supplementary material for: Approximating multivariate posterior distribution functions from Monte Carlo samples for sequential Bayesian inference
Source: PLoS One. 2020 Mar 13;15(3):e0230101. doi: 10.1371/journal.pone.0230101 (PMC7069631; doi:10.1371/journal.pone.0230101)
Supplement: S1 File — (TSV) [file pone.0230101.s001.tsv]

cell_line	pAkt_untreated	pPRAS40_untreated	pAkt_GDC0941	pPRAS40_GDC0941
BT549	0.513540148735046	0.508365035057068	0.0446248613297939	0.0906412601470947
HCC1954	0.761675536632538	0.336385935544968	0.0430158562958241	0.0670671015977859
MCF7	NA	NA	0.041315533220768	0.0892114564776421
MM231	0.101734019815922	0.216837212443352	0.0380128510296345	0.0739238038659096
MM453	0.16068534553051	0.41266605257988	0.0437852591276169	0.0660916417837143
MM468	0.570232331752777	0.453964322805405	0.0583480000495911	0.138994127511978
SKBR3	0.94909930229187	0.910495221614838	0.0923230946063995	0.244630604982376
T47D	0.284714579582214	0.409671425819397	0.0482797846198082	0.0830307602882385
